# Supplementary material for: The causal association between asthma and the risk of frailty: A two-sample Mendelian randomization study
Source: Aging Clin Exp Res. 2024 Dec 27;37(1):10. doi: 10.1007/s40520-024-02906-4 (PMC11671423; doi:10.1007/s40520-024-02906-4)
Supplement: Supplementary file 1 — Supplementary file1 (XLSX 28 KB) [file 40520_2024_2906_MOESM1_ESM.xlsx]

## Sheet: Asthma_on_Frailty_harmonise_dat
Harmonise data for asthma on frailty after removing SNPs associated with confounding factors and outliers (Discovery stage)
SNP	effect_allele.exposure	other_allele.exposure	effect_allele.outcome	other_allele.outcome	beta.exposure	beta.outcome	eaf.exposure	eaf.outcome	remove	palindromic	ambiguous	id.outcome	se.outcome	pval.outcome	outcome	mr_keep.outcome	pval_origin.outcome	data_source.outcome	pval.exposure	se.exposure	exposure	mr_keep.exposure	pval_origin.exposure	id.exposure	data_source.exposure	action	mr_keep	samplesize.outcome	F	FMean
rs10477741	G	T	G	T	0.074266	0.007	0.128434	0.129	FALSE	FALSE	FALSE	Atkins_FrailtyIndex_GWAS_EuropeansAged	0.005	0.1568	outcome	TRUE	reported	textfile	3.43617e-14	0.00979669	exposure	TRUE	reported	summary_GWAS_asthma_UKB	textfile	2	TRUE	175226	57.4675	68.2667
rs10912564	T	C	T	C	0.0392578	-0.0012	0.306507	0.3076	FALSE	FALSE	FALSE	Atkins_FrailtyIndex_GWAS_EuropeansAged	0.0036	0.7389	outcome	TRUE	reported	textfile	3.36817e-08	0.00711045	exposure	TRUE	reported	summary_GWAS_asthma_UKB	textfile	2	TRUE	175226	30.4829	68.2667
rs11042902	T	C	T	C	0.0413305	0.0064	0.307493	0.3091	FALSE	FALSE	FALSE	Atkins_FrailtyIndex_GWAS_EuropeansAged	0.0036	0.0752	outcome	TRUE	reported	textfile	6.16942e-09	0.00711112	exposure	TRUE	reported	summary_GWAS_asthma_UKB	textfile	2	TRUE	175226	33.7805	68.2667
rs11071559	T	C	T	C	-0.0846874	-0.0061	0.128023	0.1289	FALSE	FALSE	FALSE	Atkins_FrailtyIndex_GWAS_EuropeansAged	0.0049	0.2122	outcome	TRUE	reported	textfile	4.21332e-18	0.00976462	exposure	TRUE	reported	summary_GWAS_asthma_UKB	textfile	2	TRUE	175226	75.2188	68.2667
rs11088309	G	C	G	C	0.0604575	0.0128	0.142544	0.1417	FALSE	TRUE	FALSE	Atkins_FrailtyIndex_GWAS_EuropeansAged	0.0047	0.006906	outcome	TRUE	reported	textfile	8.5465e-11	0.00931456	exposure	TRUE	reported	summary_GWAS_asthma_UKB	textfile	2	TRUE	175226	42.1286	68.2667
rs11178649	T	G	T	G	-0.0429255	-0.0046	0.407176	0.4061	FALSE	FALSE	FALSE	Atkins_FrailtyIndex_GWAS_EuropeansAged	0.0034	0.1741	outcome	TRUE	reported	textfile	1.06207e-10	0.00664703	exposure	TRUE	reported	summary_GWAS_asthma_UKB	textfile	2	TRUE	175226	41.7037	68.2667
rs112119265	G	T	G	T	-0.0778066	-0.013	0.0596895	0.0604	FALSE	FALSE	FALSE	Atkins_FrailtyIndex_GWAS_EuropeansAged	0.007	0.06134	outcome	TRUE	reported	textfile	1.75623e-08	0.0138091	exposure	TRUE	reported	summary_GWAS_asthma_UKB	textfile	2	TRUE	175226	31.747	68.2667
rs112267124	A	G	A	G	0.0428843	0.0003	0.234223	0.2328	FALSE	FALSE	FALSE	Atkins_FrailtyIndex_GWAS_EuropeansAged	0.0039	0.9353	outcome	TRUE	reported	textfile	2.55035e-08	0.00769944	exposure	TRUE	reported	summary_GWAS_asthma_UKB	textfile	2	TRUE	175226	31.0226	68.2667
rs113981909	A	G	A	G	-0.0613974	-0.0054	0.115023	0.1144	FALSE	FALSE	FALSE	Atkins_FrailtyIndex_GWAS_EuropeansAged	0.0055	0.3206	outcome	TRUE	reported	textfile	5.44702e-09	0.010526	exposure	TRUE	reported	summary_GWAS_asthma_UKB	textfile	2	TRUE	175226	34.0228	68.2667
rs11742240	T	G	T	G	-0.0450994	-0.0071	0.274601	0.2757	FALSE	FALSE	FALSE	Atkins_FrailtyIndex_GWAS_EuropeansAged	0.0037	0.0545	outcome	TRUE	reported	textfile	7.09126e-10	0.00731653	exposure	TRUE	reported	summary_GWAS_asthma_UKB	textfile	2	TRUE	175226	37.9954	68.2667
rs117552144	T	C	T	C	0.079499	0.016	0.0667517	0.0654	FALSE	FALSE	FALSE	Atkins_FrailtyIndex_GWAS_EuropeansAged	0.0071	0.02479	outcome	TRUE	reported	textfile	8.51199e-09	0.0138067	exposure	TRUE	reported	summary_GWAS_asthma_UKB	textfile	2	TRUE	175226	33.1545	68.2667
rs117710327	A	C	A	C	-0.126406	-0.0083	0.0669584	0.0668	FALSE	FALSE	FALSE	Atkins_FrailtyIndex_GWAS_EuropeansAged	0.0068	0.2196	outcome	TRUE	reported	textfile	3.84242e-21	0.013395	exposure	TRUE	reported	summary_GWAS_asthma_UKB	textfile	2	TRUE	175226	89.0537	68.2667
rs11816044	A	G	A	G	-0.0473268	-0.0042	0.325637	0.3239	FALSE	FALSE	FALSE	Atkins_FrailtyIndex_GWAS_EuropeansAged	0.0035	0.2293	outcome	TRUE	reported	textfile	1.20472e-11	0.00698072	exposure	TRUE	reported	summary_GWAS_asthma_UKB	textfile	2	TRUE	175226	45.9636	68.2667
rs12123821	T	C	T	C	0.145713	0.0125	0.0481732	0.0478	FALSE	FALSE	FALSE	Atkins_FrailtyIndex_GWAS_EuropeansAged	0.0078	0.1083	outcome	TRUE	reported	textfile	1.81116e-21	0.0153134	exposure	TRUE	reported	summary_GWAS_asthma_UKB	textfile	2	TRUE	175226	90.5417	68.2667
rs12365699	A	G	A	G	-0.0535351	-0.0022	0.166687	0.167	FALSE	FALSE	FALSE	Atkins_FrailtyIndex_GWAS_EuropeansAged	0.0045	0.6205	outcome	TRUE	reported	textfile	1.15555e-09	0.00879601	exposure	TRUE	reported	summary_GWAS_asthma_UKB	textfile	2	TRUE	175226	37.043	68.2667
rs12964116	G	A	G	A	0.107619	0.01	0.0354621	0.0355	FALSE	FALSE	FALSE	Atkins_FrailtyIndex_GWAS_EuropeansAged	0.0089	0.2629	outcome	TRUE	reported	textfile	1.08338e-09	0.0176522	exposure	TRUE	reported	summary_GWAS_asthma_UKB	textfile	2	TRUE	175226	37.1687	68.2667
rs1444782	A	G	A	G	-0.095445	-0.002	0.423577	0.4213	FALSE	FALSE	FALSE	Atkins_FrailtyIndex_GWAS_EuropeansAged	0.0033	0.5524	outcome	TRUE	reported	textfile	2.13708e-47	0.00660017	exposure	TRUE	reported	summary_GWAS_asthma_UKB	textfile	2	TRUE	175226	209.12	68.2667
rs1684466	A	G	A	G	-0.0568948	-0.0028	0.637709	0.6362	FALSE	FALSE	FALSE	Atkins_FrailtyIndex_GWAS_EuropeansAged	0.0036	0.4378	outcome	TRUE	reported	textfile	4.92366e-16	0.00701248	exposure	TRUE	reported	summary_GWAS_asthma_UKB	textfile	2	TRUE	175226	65.8267	68.2667
rs16903574	G	C	G	C	0.0865509	0.0058	0.0765121	0.0772	FALSE	TRUE	FALSE	Atkins_FrailtyIndex_GWAS_EuropeansAged	0.0063	0.357	outcome	TRUE	reported	textfile	5.3049e-12	0.0125488	exposure	TRUE	reported	summary_GWAS_asthma_UKB	textfile	2	TRUE	175226	47.5709	68.2667
rs17454584	G	A	G	A	0.0597932	0.0098	0.218612	0.2217	FALSE	FALSE	FALSE	Atkins_FrailtyIndex_GWAS_EuropeansAged	0.004	0.01342	outcome	TRUE	reported	textfile	3.51975e-14	0.00789077	exposure	TRUE	reported	summary_GWAS_asthma_UKB	textfile	2	TRUE	175226	57.4202	68.2667
rs1837253	C	T	C	T	0.108356	0.0065	0.739654	0.7375	FALSE	FALSE	FALSE	Atkins_FrailtyIndex_GWAS_EuropeansAged	0.0037	0.08464	outcome	TRUE	reported	textfile	1.48583e-47	0.00748003	exposure	TRUE	reported	summary_GWAS_asthma_UKB	textfile	2	TRUE	175226	209.844	68.2667
rs1870140	G	A	G	A	-0.049794	-0.0124	0.845758	0.8461	FALSE	FALSE	FALSE	Atkins_FrailtyIndex_GWAS_EuropeansAged	0.0046	0.007033	outcome	TRUE	reported	textfile	3.95975e-08	0.00906558	exposure	TRUE	reported	summary_GWAS_asthma_UKB	textfile	2	TRUE	175226	30.1691	68.2667
rs2296618	G	A	G	A	-0.0618798	-0.0042	0.135293	0.1347	FALSE	FALSE	FALSE	Atkins_FrailtyIndex_GWAS_EuropeansAged	0.0049	0.3837	outcome	TRUE	reported	textfile	1.30432e-10	0.0096286	exposure	TRUE	reported	summary_GWAS_asthma_UKB	textfile	2	TRUE	175226	41.302	68.2667
rs2477923	C	T	C	T	-0.0361313	-0.0016	0.463296	0.4617	FALSE	FALSE	FALSE	Atkins_FrailtyIndex_GWAS_EuropeansAged	0.0033	0.6246	outcome	TRUE	reported	textfile	3.63673e-08	0.00656022	exposure	TRUE	reported	summary_GWAS_asthma_UKB	textfile	2	TRUE	175226	30.3341	68.2667
rs2800040	A	G	A	G	-0.037524	-0.01	0.406794	0.4075	FALSE	FALSE	FALSE	Atkins_FrailtyIndex_GWAS_EuropeansAged	0.0036	0.005168	outcome	TRUE	reported	textfile	4.28578e-08	0.00684914	exposure	TRUE	reported	summary_GWAS_asthma_UKB	textfile	2	TRUE	175226	30.0156	68.2667
rs28498223	T	C	T	C	0.0497316	0.0036	0.280804	0.2811	FALSE	FALSE	FALSE	Atkins_FrailtyIndex_GWAS_EuropeansAged	0.0037	0.3271	outcome	TRUE	reported	textfile	1.05364e-11	0.00731458	exposure	TRUE	reported	summary_GWAS_asthma_UKB	textfile	2	TRUE	175226	46.2261	68.2667
rs2995089	A	G	A	G	-0.0441292	-0.0101	0.398551	0.3956	FALSE	FALSE	FALSE	Atkins_FrailtyIndex_GWAS_EuropeansAged	0.0034	0.002726	outcome	TRUE	reported	textfile	3.47434e-11	0.00666109	exposure	TRUE	reported	summary_GWAS_asthma_UKB	textfile	2	TRUE	175226	43.8896	68.2667
rs3024971	G	T	G	T	-0.112196	-0.0149	0.107142	0.1066	FALSE	FALSE	FALSE	Atkins_FrailtyIndex_GWAS_EuropeansAged	0.0054	0.005396	outcome	TRUE	reported	textfile	4.67087e-26	0.0106267	exposure	TRUE	reported	summary_GWAS_asthma_UKB	textfile	2	TRUE	175226	111.469	68.2667
rs35225972	A	G	A	G	0.0438135	0.0051	0.682812	0.6825	FALSE	FALSE	FALSE	Atkins_FrailtyIndex_GWAS_EuropeansAged	0.0036	0.1542	outcome	TRUE	reported	textfile	4.41857e-10	0.00702312	exposure	TRUE	reported	summary_GWAS_asthma_UKB	textfile	2	TRUE	175226	38.9186	68.2667
rs35441874	A	T	A	T	-0.0824693	-0.012	0.247084	0.2457	FALSE	TRUE	FALSE	Atkins_FrailtyIndex_GWAS_EuropeansAged	0.0039	0.001809	outcome	TRUE	reported	textfile	2.4718e-27	0.00761464	exposure	TRUE	reported	summary_GWAS_asthma_UKB	textfile	2	TRUE	175226	117.297	68.2667
rs35621564	G	A	G	A	-0.0443909	-0.0026	0.365249	0.3661	FALSE	FALSE	FALSE	Atkins_FrailtyIndex_GWAS_EuropeansAged	0.0034	0.4565	outcome	TRUE	reported	textfile	7.49953e-11	0.00681856	exposure	TRUE	reported	summary_GWAS_asthma_UKB	textfile	2	TRUE	175226	42.3842	68.2667
rs3785356	T	C	T	C	0.0563	0.0094	0.29795	0.2972	FALSE	FALSE	FALSE	Atkins_FrailtyIndex_GWAS_EuropeansAged	0.0036	0.009282	outcome	TRUE	reported	textfile	3.85208e-15	0.00716317	exposure	TRUE	reported	summary_GWAS_asthma_UKB	textfile	2	TRUE	175226	61.7741	68.2667
rs3827780	A	G	A	G	-0.0368473	-0.0005	0.555099	0.5543	FALSE	FALSE	FALSE	Atkins_FrailtyIndex_GWAS_EuropeansAged	0.0033	0.8796	outcome	TRUE	reported	textfile	2.01683e-08	0.00656749	exposure	TRUE	reported	summary_GWAS_asthma_UKB	textfile	2	TRUE	175226	31.4783	68.2667
rs41283642	T	C	T	C	-0.123534	-0.0177	0.033698	0.0334	FALSE	FALSE	FALSE	Atkins_FrailtyIndex_GWAS_EuropeansAged	0.0092	0.05541	outcome	TRUE	reported	textfile	9.02656e-12	0.0181102	exposure	TRUE	reported	summary_GWAS_asthma_UKB	textfile	2	TRUE	175226	46.5291	68.2667
rs413214	A	G	A	G	0.0469332	0.0063	0.616158	0.6165	FALSE	FALSE	FALSE	Atkins_FrailtyIndex_GWAS_EuropeansAged	0.0034	0.0633	outcome	TRUE	reported	textfile	2.68148e-12	0.00671099	exposure	TRUE	reported	summary_GWAS_asthma_UKB	textfile	2	TRUE	175226	48.9088	68.2667
rs4480384	G	A	G	A	0.043097	0.0034	0.643257	0.6413	FALSE	FALSE	FALSE	Atkins_FrailtyIndex_GWAS_EuropeansAged	0.0034	0.3268	outcome	TRUE	reported	textfile	2.51675e-10	0.00681273	exposure	TRUE	reported	summary_GWAS_asthma_UKB	textfile	2	TRUE	175226	40.0177	68.2667
rs4722758	G	C	G	C	0.0634119	0.0034	0.19958	0.2003	FALSE	TRUE	FALSE	Atkins_FrailtyIndex_GWAS_EuropeansAged	0.0041	0.4026	outcome	TRUE	reported	textfile	7.20698e-15	0.00814979	exposure	TRUE	reported	summary_GWAS_asthma_UKB	textfile	2	TRUE	175226	60.5408	68.2667
rs4736639	C	G	C	G	-0.0397258	-0.0007	0.286228	0.2862	FALSE	TRUE	FALSE	Atkins_FrailtyIndex_GWAS_EuropeansAged	0.0037	0.8524	outcome	TRUE	reported	textfile	4.04812e-08	0.0072377	exposure	TRUE	reported	summary_GWAS_asthma_UKB	textfile	2	TRUE	175226	30.1263	68.2667
rs4795401	G	A	G	A	-0.102554	-0.0044	0.510615	0.5113	FALSE	FALSE	FALSE	Atkins_FrailtyIndex_GWAS_EuropeansAged	0.0033	0.1792	outcome	TRUE	reported	textfile	1.15551e-55	0.00652498	exposure	TRUE	reported	summary_GWAS_asthma_UKB	textfile	2	TRUE	175226	247.026	68.2667
rs479844	G	A	G	A	0.0403223	0.0058	0.554743	0.5538	FALSE	FALSE	FALSE	Atkins_FrailtyIndex_GWAS_EuropeansAged	0.0033	0.08259	outcome	TRUE	reported	textfile	7.70414e-10	0.00655551	exposure	TRUE	reported	summary_GWAS_asthma_UKB	textfile	2	TRUE	175226	37.8336	68.2667
rs4842921	A	G	A	G	-0.0407093	-0.0072	0.387483	0.3879	FALSE	FALSE	FALSE	Atkins_FrailtyIndex_GWAS_EuropeansAged	0.0034	0.03413	outcome	TRUE	reported	textfile	1.17001e-09	0.00669088	exposure	TRUE	reported	summary_GWAS_asthma_UKB	textfile	2	TRUE	175226	37.0187	68.2667
rs56375023	A	G	A	G	0.103455	0.0088	0.237326	0.237	FALSE	FALSE	FALSE	Atkins_FrailtyIndex_GWAS_EuropeansAged	0.0039	0.02406	outcome	TRUE	reported	textfile	3.18009e-41	0.00769319	exposure	TRUE	reported	summary_GWAS_asthma_UKB	textfile	2	TRUE	175226	180.838	68.2667
rs5743618	A	C	A	C	-0.0664448	-0.0064	0.225707	0.3186	FALSE	FALSE	FALSE	Atkins_FrailtyIndex_GWAS_EuropeansAged	0.0155	0.6784	outcome	TRUE	reported	textfile	2.86514e-17	0.00786149	exposure	TRUE	reported	summary_GWAS_asthma_UKB	textfile	2	TRUE	175226	71.4352	68.2667
rs58029167	G	A	G	A	0.0559216	0.0055	0.272963	0.2761	FALSE	FALSE	FALSE	Atkins_FrailtyIndex_GWAS_EuropeansAged	0.0037	0.137	outcome	TRUE	reported	textfile	2.38929e-14	0.00733136	exposure	TRUE	reported	summary_GWAS_asthma_UKB	textfile	2	TRUE	175226	58.1822	68.2667
rs58507040	C	A	C	A	0.0416545	0.0006	0.287429	0.286	FALSE	FALSE	FALSE	Atkins_FrailtyIndex_GWAS_EuropeansAged	0.0037	0.8603	outcome	TRUE	reported	textfile	8.41883e-09	0.00723187	exposure	TRUE	reported	summary_GWAS_asthma_UKB	textfile	2	TRUE	175226	33.1759	68.2667
rs61816766	C	T	C	T	0.135284	0.0044	0.033244	0.0328	FALSE	FALSE	FALSE	Atkins_FrailtyIndex_GWAS_EuropeansAged	0.0096	0.6499	outcome	TRUE	reported	textfile	4.50595e-13	0.0186871	exposure	TRUE	reported	summary_GWAS_asthma_UKB	textfile	2	TRUE	175226	52.4093	68.2667
rs72823641	A	T	A	T	-0.147841	-0.0176	0.13665	0.1378	FALSE	TRUE	FALSE	Atkins_FrailtyIndex_GWAS_EuropeansAged	0.0048	0.0002216	outcome	TRUE	reported	textfile	2.56014e-53	0.00961818	exposure	TRUE	reported	summary_GWAS_asthma_UKB	textfile	2	TRUE	175226	236.269	68.2667
rs7626218	T	A	T	A	-0.0413534	-0.0037	0.395198	0.3959	FALSE	TRUE	FALSE	Atkins_FrailtyIndex_GWAS_EuropeansAged	0.0034	0.2794	outcome	TRUE	reported	textfile	5.95937e-10	0.00667906	exposure	TRUE	reported	summary_GWAS_asthma_UKB	textfile	2	TRUE	175226	38.3347	68.2667
rs7770794	A	G	A	G	0.0415551	0.0054	0.285802	0.2859	FALSE	FALSE	FALSE	Atkins_FrailtyIndex_GWAS_EuropeansAged	0.0037	0.1425	outcome	TRUE	reported	textfile	8.81218e-09	0.0072243	exposure	TRUE	reported	summary_GWAS_asthma_UKB	textfile	2	TRUE	175226	33.0871	68.2667
rs78556180	T	G	T	G	0.0506806	0.0061	0.146826	0.146	FALSE	FALSE	FALSE	Atkins_FrailtyIndex_GWAS_EuropeansAged	0.0047	0.1934	outcome	TRUE	reported	textfile	3.99482e-08	0.00922962	exposure	TRUE	reported	summary_GWAS_asthma_UKB	textfile	2	TRUE	175226	30.152	68.2667
rs7936312	T	G	T	G	0.0838325	0.0073	0.476762	0.4759	FALSE	FALSE	FALSE	Atkins_FrailtyIndex_GWAS_EuropeansAged	0.0033	0.02849	outcome	TRUE	reported	textfile	9.54246e-38	0.00652802	exposure	TRUE	reported	summary_GWAS_asthma_UKB	textfile	2	TRUE	175226	164.916	68.2667
rs7961712	A	G	A	G	0.0564852	0.0084	0.849901	0.8495	FALSE	FALSE	FALSE	Atkins_FrailtyIndex_GWAS_EuropeansAged	0.0046	0.06854	outcome	TRUE	reported	textfile	7.34979e-10	0.00917211	exposure	TRUE	reported	summary_GWAS_asthma_UKB	textfile	2	TRUE	175226	37.9255	68.2667
rs802731	G	C	G	C	0.0479182	0.0093	0.270854	0.2687	FALSE	TRUE	FALSE	Atkins_FrailtyIndex_GWAS_EuropeansAged	0.0037	0.01273	outcome	TRUE	reported	textfile	6.54243e-11	0.00733727	exposure	TRUE	reported	summary_GWAS_asthma_UKB	textfile	2	TRUE	175226	42.6512	68.2667
rs912131	G	A	G	A	0.0580773	0.0029	0.703887	0.705	FALSE	FALSE	FALSE	Atkins_FrailtyIndex_GWAS_EuropeansAged	0.0036	0.42	outcome	TRUE	reported	textfile	4.03709e-16	0.00713704	exposure	TRUE	reported	summary_GWAS_asthma_UKB	textfile	2	TRUE	175226	66.218	68.2667
rs919826	C	T	C	T	-0.0357527	0.0019	0.489954	0.4893	FALSE	FALSE	FALSE	Atkins_FrailtyIndex_GWAS_EuropeansAged	0.0033	0.5599	outcome	TRUE	reported	textfile	4.64901e-08	0.00654304	exposure	TRUE	reported	summary_GWAS_asthma_UKB	textfile	2	TRUE	175226	29.8579	68.2667
rs9260752	A	G	A	G	0.180227	-0.0035	0.0211877	0.0214	FALSE	FALSE	FALSE	Atkins_FrailtyIndex_GWAS_EuropeansAged	0.013	0.7898	outcome	TRUE	reported	textfile	1.85042e-08	0.0320378	exposure	TRUE	reported	summary_GWAS_asthma_UKB	textfile	2	TRUE	175226	31.6455	68.2667
rs9272226	T	C	T	C	-0.0897705	-0.0008	0.628207	0.6068	FALSE	FALSE	FALSE	Atkins_FrailtyIndex_GWAS_EuropeansAged	0.0148	0.9548	outcome	TRUE	reported	textfile	2.3687e-21	0.00946208	exposure	TRUE	reported	summary_GWAS_asthma_UKB	textfile	2	TRUE	175226	90.0107	68.2667
rs943689	T	C	T	C	-0.0700763	-0.0064	0.354244	0.3517	FALSE	FALSE	FALSE	Atkins_FrailtyIndex_GWAS_EuropeansAged	0.0035	0.06411	outcome	TRUE	reported	textfile	8.02523e-25	0.00681181	exposure	TRUE	reported	summary_GWAS_asthma_UKB	textfile	2	TRUE	175226	105.832	68.2667
rs981625	G	C	G	C	0.0724725	0.0137	0.06495	0.0657	FALSE	TRUE	FALSE	Atkins_FrailtyIndex_GWAS_EuropeansAged	0.0067	0.03984	outcome	TRUE	reported	textfile	4.16186e-08	0.0132157	exposure	TRUE	reported	summary_GWAS_asthma_UKB	textfile	2	TRUE	175226	30.0725	68.2667
rs992969	G	A	G	A	-0.119909	-0.0059	0.74764	0.747	FALSE	FALSE	FALSE	Atkins_FrailtyIndex_GWAS_EuropeansAged	0.0038	0.1186	outcome	TRUE	reported	textfile	1.25005e-56	0.0075617	exposure	TRUE	reported	summary_GWAS_asthma_UKB	textfile	2	TRUE	175226	251.456	68.2667

## Sheet: Replication stage
Harmonise data for asthma on frailty after removing SNPs associated with confounding factors and outliers (Replication stage)
SNP	effect_allele.exposure	other_allele.exposure	effect_allele.outcome	other_allele.outcome	beta.exposure	beta.outcome	eaf.exposure	eaf.outcome	remove	palindromic	ambiguous	id.outcome	se.outcome	pval.outcome	outcome	mr_keep.outcome	pval_origin.outcome	data_source.outcome	pos.exposure	pval.exposure	se.exposure	exposure	mr_keep.exposure	pval_origin.exposure	id.exposure	data_source.exposure	action	mr_keep	samplesize.outcome	F	FMean
rs11690644	G	A	G	A	-0.122534	-0.0179	0.15911	0.1348	FALSE	FALSE	FALSE	Atkins_FrailtyIndex_GWAS_EuropeansAged	0.0049	0.0002257	outcome	TRUE	reported	textfile	102297754	2.46547e-23	0.0123121	exposure	TRUE	reported	finngen_ASTHMA_MAIN_EXMORE	textfile	2	TRUE	175226	99.0487	55.3611
rs118013485	A	G	A	G	-0.110825	-0.0083	0.0986153	0.0667	FALSE	FALSE	FALSE	Atkins_FrailtyIndex_GWAS_EuropeansAged	0.0068	0.2205	outcome	TRUE	reported	textfile	33235671	3.52939e-13	0.015239	exposure	TRUE	reported	finngen_ASTHMA_MAIN_EXMORE	textfile	2	TRUE	175226	52.8887	55.3611
rs12212737	A	G	A	G	-0.0719345	-0.0034	0.242042	0.3527	FALSE	FALSE	FALSE	Atkins_FrailtyIndex_GWAS_EuropeansAged	0.0036	0.3469	outcome	TRUE	reported	textfile	90128956	4.75007e-12	0.0104059	exposure	TRUE	reported	finngen_ASTHMA_MAIN_EXMORE	textfile	2	TRUE	175226	47.7876	55.3611
rs1444782	A	G	A	G	-0.0793948	-0.002	0.30274	0.4213	FALSE	FALSE	FALSE	Atkins_FrailtyIndex_GWAS_EuropeansAged	0.0033	0.5524	outcome	TRUE	reported	textfile	9016708	3.09172e-16	0.00971821	exposure	TRUE	reported	finngen_ASTHMA_MAIN_EXMORE	textfile	2	TRUE	175226	66.7439	55.3611
rs17293632	T	C	T	C	0.0907034	0.0088	0.261644	0.2368	FALSE	FALSE	FALSE	Atkins_FrailtyIndex_GWAS_EuropeansAged	0.0039	0.02329	outcome	TRUE	reported	textfile	67150258	6.53582e-20	0.00992913	exposure	TRUE	reported	finngen_ASTHMA_MAIN_EXMORE	textfile	2	TRUE	175226	83.4497	55.3611
rs1837253	C	T	C	T	0.113115	0.0065	0.754337	0.7375	FALSE	FALSE	FALSE	Atkins_FrailtyIndex_GWAS_EuropeansAged	0.0037	0.08464	outcome	TRUE	reported	textfile	111066174	6.96627e-27	0.0105369	exposure	TRUE	reported	finngen_ASTHMA_MAIN_EXMORE	textfile	2	TRUE	175226	115.243	55.3611
rs28661389	G	A	G	A	0.0516585	0.0086	0.344788	0.3897	FALSE	FALSE	FALSE	Atkins_FrailtyIndex_GWAS_EuropeansAged	0.0034	0.01154	outcome	TRUE	reported	textfile	80403255	2.85483e-08	0.00930765	exposure	TRUE	reported	finngen_ASTHMA_MAIN_EXMORE	textfile	2	TRUE	175226	30.8037	55.3611
rs34712979	A	G	A	G	0.0571745	0.0057	0.256245	0.2569	FALSE	FALSE	FALSE	Atkins_FrailtyIndex_GWAS_EuropeansAged	0.0038	0.135	outcome	TRUE	reported	textfile	105897896	1.75485e-08	0.0101471	exposure	TRUE	reported	finngen_ASTHMA_MAIN_EXMORE	textfile	2	TRUE	175226	31.7483	55.3611
rs4786871	C	T	C	T	0.0492234	0.0029	0.455212	0.4379	FALSE	FALSE	FALSE	Atkins_FrailtyIndex_GWAS_EuropeansAged	0.0033	0.3859	outcome	TRUE	reported	textfile	6462688	2.93495e-08	0.00887664	exposure	TRUE	reported	finngen_ASTHMA_MAIN_EXMORE	textfile	2	TRUE	175226	30.7501	55.3611
rs4857878	C	T	C	T	0.0620064	0.0079	0.714174	0.7347	FALSE	FALSE	FALSE	Atkins_FrailtyIndex_GWAS_EuropeansAged	0.0037	0.03433	outcome	TRUE	reported	textfile	128229306	3.03487e-10	0.009847	exposure	TRUE	reported	finngen_ASTHMA_MAIN_EXMORE	textfile	2	TRUE	175226	39.652	55.3611
rs4947324	T	C	T	C	-0.115787	-0.0062	0.156388	0.0993	FALSE	FALSE	FALSE	Atkins_FrailtyIndex_GWAS_EuropeansAged	0.0055	0.261	outcome	TRUE	reported	textfile	31560353	7.26273e-21	0.0123574	exposure	TRUE	reported	finngen_ASTHMA_MAIN_EXMORE	textfile	2	TRUE	175226	87.7941	55.3611
rs55858845	C	T	C	T	0.0692037	0.0016	0.172904	0.2059	FALSE	FALSE	FALSE	Atkins_FrailtyIndex_GWAS_EuropeansAged	0.0042	0.7038	outcome	TRUE	reported	textfile	9133569	3.55337e-09	0.011722	exposure	TRUE	reported	finngen_ASTHMA_MAIN_EXMORE	textfile	2	TRUE	175226	34.8542	55.3611
rs587612	A	G	A	G	0.0534424	0.0011	0.360367	0.4083	FALSE	FALSE	FALSE	Atkins_FrailtyIndex_GWAS_EuropeansAged	0.0034	0.7493	outcome	TRUE	reported	textfile	193819770	5.45142e-09	0.00916244	exposure	TRUE	reported	finngen_ASTHMA_MAIN_EXMORE	textfile	2	TRUE	175226	34.0212	55.3611
rs62026379	A	G	A	G	-0.0734684	-0.0122	0.212481	0.2429	FALSE	FALSE	FALSE	Atkins_FrailtyIndex_GWAS_EuropeansAged	0.0039	0.00157	outcome	TRUE	reported	textfile	11147949	1.72306e-11	0.0109202	exposure	TRUE	reported	finngen_ASTHMA_MAIN_EXMORE	textfile	2	TRUE	175226	45.2627	55.3611
rs6764245	A	G	A	G	0.0567213	0.0007	0.240716	0.2951	FALSE	FALSE	FALSE	Atkins_FrailtyIndex_GWAS_EuropeansAged	0.0036	0.8555	outcome	TRUE	reported	textfile	32977882	3.41909e-08	0.0102784	exposure	TRUE	reported	finngen_ASTHMA_MAIN_EXMORE	textfile	2	TRUE	175226	30.4538	55.3611
rs6894249	G	A	G	A	0.0891818	0.006	0.465194	0.3874	FALSE	FALSE	FALSE	Atkins_FrailtyIndex_GWAS_EuropeansAged	0.0034	0.07479	outcome	TRUE	reported	textfile	132461855	5.61824e-24	0.00883133	exposure	TRUE	reported	finngen_ASTHMA_MAIN_EXMORE	textfile	2	TRUE	175226	101.977	55.3611
rs7173981	C	T	C	T	-0.0809578	-0.0078	0.196279	0.1659	FALSE	FALSE	FALSE	Atkins_FrailtyIndex_GWAS_EuropeansAged	0.0045	0.07867	outcome	TRUE	reported	textfile	60778755	6.62217e-13	0.0112644	exposure	TRUE	reported	finngen_ASTHMA_MAIN_EXMORE	textfile	2	TRUE	175226	51.6537	55.3611
rs72837816	C	A	C	A	0.107339	-0.0027	0.107838	0.1025	FALSE	FALSE	FALSE	Atkins_FrailtyIndex_GWAS_EuropeansAged	0.0055	0.6186	outcome	TRUE	reported	textfile	111159291	2.45923e-14	0.014079	exposure	TRUE	reported	finngen_ASTHMA_MAIN_EXMORE	textfile	2	TRUE	175226	58.1261	55.3611
rs74630264	A	G	A	G	-0.134983	0.0013	0.0812284	0.0078	FALSE	FALSE	FALSE	Atkins_FrailtyIndex_GWAS_EuropeansAged	0.0202	0.95	outcome	TRUE	reported	textfile	27305654	5.31129e-16	0.016656	exposure	TRUE	reported	finngen_ASTHMA_MAIN_EXMORE	textfile	2	TRUE	175226	65.6775	55.3611
rs817311	G	A	G	A	-0.0511842	-0.0075	0.616062	0.5981	FALSE	FALSE	FALSE	Atkins_FrailtyIndex_GWAS_EuropeansAged	0.0034	0.02859	outcome	TRUE	reported	textfile	63949375	1.98774e-08	0.00911876	exposure	TRUE	reported	finngen_ASTHMA_MAIN_EXMORE	textfile	2	TRUE	175226	31.5065	55.3611
rs859736	A	C	A	C	-0.0573364	0.0002	0.409411	0.3268	FALSE	FALSE	FALSE	Atkins_FrailtyIndex_GWAS_EuropeansAged	0.0036	0.9578	outcome	TRUE	reported	textfile	172804627	2.00018e-10	0.00901329	exposure	TRUE	reported	finngen_ASTHMA_MAIN_EXMORE	textfile	2	TRUE	175226	40.4664	55.3611
rs9265978	G	A	G	A	0.0734903	0.0042	0.185772	0.3211	FALSE	FALSE	FALSE	Atkins_FrailtyIndex_GWAS_EuropeansAged	0.0035	0.234	outcome	TRUE	reported	textfile	31348222	1.06782e-10	0.0113814	exposure	TRUE	reported	finngen_ASTHMA_MAIN_EXMORE	textfile	2	TRUE	175226	41.6935	55.3611
rs928412	G	A	G	A	-0.0901545	-0.0065	0.761818	0.7403	FALSE	FALSE	FALSE	Atkins_FrailtyIndex_GWAS_EuropeansAged	0.0038	0.0836	outcome	TRUE	reported	textfile	6213148	1.4897e-18	0.010256	exposure	TRUE	reported	finngen_ASTHMA_MAIN_EXMORE	textfile	2	TRUE	175226	77.2714	55.3611
rs997187	A	G	A	G	-0.0484726	-0.004	0.459752	0.4417	FALSE	FALSE	FALSE	Atkins_FrailtyIndex_GWAS_EuropeansAged	0.0033	0.2244	outcome	TRUE	reported	textfile	35959082	4.80784e-08	0.00888058	exposure	TRUE	reported	finngen_ASTHMA_MAIN_EXMORE	textfile	2	TRUE	175226	29.7927	55.3611
